# Supplementary material for: A High MCM6 Proliferative Index in Atypical Meningioma Is Associated with Shorter Progression Free and Overall Survivals
Source: Cancers (Basel). 2023 Jan 16;15(2):535. doi: 10.3390/cancers15020535 (PMC9857276; doi:10.3390/cancers15020535)
Supplement: Supplementary file 1 [file cancers-15-00535-s001.zip › Table S1.xlsx]

## Sheet: Ki67_perc_MKI67meth_correlation
Gene	CpG	Correlation Estimate	P-Value	False Discovery Rate	CpG island Context	Gene Context	Chromosome	Position	Strand
MKI67	cg04944583	-0.203667	0.246931	0.561207	OpenSea	3'UTR	chr10	129896201	-
MKI67	cg05783906	0.0493506	0.781129	0.995871	OpenSea	Body	chr10	129901421	-
MKI67	cg01591160	0.0105424	0.95323	0.995871	OpenSea	Body	chr10	129901854	-
MKI67	cg03177539	-0.131551	0.456797	0.95166	OpenSea	Body	chr10	129906210	-
MKI67	cg06442750	-0.062796	0.723429	0.995871	OpenSea	Body	chr10	129910413	-
MKI67	cg07066918	-0.00106952	0.995871	0.995871	OpenSea	Body	chr10	129910468	-
MKI67	cg09314724	0.395264	0.0213806	0.133629	OpenSea	Body	chr10	129911351	+
MKI67	cg24411833	0.0459893	0.795752	0.995871	OpenSea	Body	chr10	129911833	-
MKI67	cg08142653	0.30084	0.0841174	0.300419	OpenSea	Body	chr10	129911990	-
MKI67	cg13188795	0.0957983	0.588619	0.995871	N_Shelf	Body	chr10	129920257	+
MKI67	cg17295447	-0.0716578	0.686191	0.995871	N_Shore	Body	chr10	129922685	+
MKI67	cg16011559	0.00840336	0.962852	0.995871	Island	5'UTR	chr10	129923959	-
MKI67	cg17929627	0.0279603	0.875247	0.995871	Island	5'UTR	chr10	129924035	+
MKI67	cg02707638	0.100993	0.56846	0.995871	Island	5'UTR	chr10	129924105	+
MKI67	cg17850838	0.255004	0.145239	0.403443	Island	5'UTR	chr10	129924323	+
MKI67	cg04074793	0.0896868	0.612735	0.995871	Island	1stExon;5'UTR	chr10	129924374	+
MKI67	cg18785410	0.222918	0.204309	0.510773	Island	TSS200	chr10	129924519	+
MKI67	cg21859370	0.310008	0.0747553	0.300419	Island	TSS200	chr10	129924523	+
MKI67	cg18691055	0.370206	0.0318433	0.159216	Island	TSS200	chr10	129924607	+
MKI67	cg26235537	0.4356	0.0106159	0.0884659	Island	TSS1500	chr10	129924700	+
MKI67	cg10026577	0.50741	0.0024873	0.0546602	Island	TSS1500	chr10	129924769	-
MKI67	cg02306970	0.481131	0.00437282	0.0546602	Island	TSS1500	chr10	129924771	-
MKI67	cg07314148	0.27395	0.116895	0.365297	Island	TSS1500	chr10	129924922	+
MKI67	cg22260973	-0.0404889	0.819827	0.995871	S_Shore	TSS1500	chr10	129925561	-
MKI67	cg03594083	-0.00962567	0.957353	0.995871	S_Shore	TSS1500	chr10	129925760	-
