# Supplementary material for: A High MCM6 Proliferative Index in Atypical Meningioma Is Associated with Shorter Progression Free and Overall Survivals
Source: Cancers (Basel). 2023 Jan 16;15(2):535. doi: 10.3390/cancers15020535 (PMC9857276; doi:10.3390/cancers15020535)
Supplement: Supplementary file 1 [file cancers-15-00535-s001.zip › Table S2.xlsx]

## Sheet: MCM6_perc_MKI67meth_correlation
Gene	CpG	Correlation Estimate	P-Value	False Discovery Rate	CpG island Context	Gene Context	Chromosome	Position	Strand
MCM6	cg25158431	-0.26081	0.136062	0.408186	OpenSea	3'UTR	chr2	136597453	-
MCM6	cg12250807	-0.0649351	0.714378	0.876608	OpenSea	Body	chr2	136598602	-
MCM6	cg15903064	0.511383	0.0022757	0.0238949	OpenSea	Body	chr2	136623823	+
MCM6	cg23596547	-0.179526	0.308349	0.647533	OpenSea	ExonBnd;Body	chr2	136623841	-
MCM6	cg22348923	0.096715	0.585039	0.876608	OpenSea	Body	chr2	136624018	-
MCM6	cg10512742	0.658976	3.52412e-05	0.000740066	N_Shelf	Body	chr2	136629427	-
MCM6	cg02358653	0.278533	0.110714	0.387498	N_Shore	Body	chr2	136632610	+
MCM6	cg02096260	0.0863254	0.626176	0.876608	N_Shore	Body	chr2	136632970	+
MCM6	cg11446240	0.0334607	0.850828	0.876608	N_Shore	Body	chr2	136633306	+
MCM6	cg20430725	-0.368067	0.0329043	0.23033	Island	Body	chr2	136633430	+
MCM6	cg13056269	0.0411001	0.817143	0.876608	Island	Body	chr2	136633607	+
MCM6	cg02861082	-0.0276547	0.876608	0.876608	Island	Body	chr2	136633712	+
MCM6	cg21233275	-0.115355	0.514449	0.876608	Island	TSS200	chr2	136634095	+
MCM6	cg27450667	-0.044767	0.801086	0.876608	Island	TSS200	chr2	136634097	+
MCM6	cg27305063	-0.0936593	0.597012	0.876608	Island	TSS200	chr2	136634202	-
MCM6	cg06536629	0.0398778	0.822513	0.876608	Island	TSS200	chr2	136634208	-
MCM6	cg13158291	0.135218	0.444249	0.848111	S_Shore	TSS1500	chr2	136634256	+
MCM6	cg19039313	0.23178	0.186535	0.489655	S_Shore	TSS1500	chr2	136634366	+
MCM6	cg15542857	0.312758	0.0721127	0.302873	S_Shore	TSS1500	chr2	136634935	-
MCM6	cg07805776	0.346982	0.0450041	0.236272	S_Shore	TSS1500	chr2	136635306	-
MCM6	cg12506260	0.195722	0.266156	0.621031	S_Shore	TSS1500	chr2	136635360	-
